# Supplementary material for: Genetics and Clinical Characteristics of PPARγ Variant-Induced Diabetes in a Chinese Han Population
Source: Front Endocrinol (Lausanne). 2021 Oct 26;12:677130. doi: 10.3389/fendo.2021.677130 (PMC8576343; doi:10.3389/fendo.2021.677130)
Supplement: Supplementary file 1 [file DataSheet_1.zip]

Archive with 35 entries (30 files):
- E217K construct/
- E217K construct/18103100142.KL52538-1.CMV-F_H09.ab1
- E217K construct/18103100142.KL52538-1.CMV-F_H09.seq
- E217K construct/18103100143.KL52538-1.PCDNA-SEQR_H10.ab1
- E217K construct/18103100143.KL52538-1.PCDNA-SEQR_H10.seq
- E217K construct/18103100144.KL52538-1.KL52537-W1F_H11.ab1
- E217K construct/18103100144.KL52538-1.KL52537-W1F_H11.seq
- I264T construct/
- I264T construct/18103100146.KL52539-1.KL52537-W1F_C01.ab1
- I264T construct/18103100146.KL52539-1.KL52537-W1F_C01.seq
- I264T construct/18103100147.KL52539-1.PCDNA-SEQR_C02.ab1
- I264T construct/18103100147.KL52539-1.PCDNA-SEQR_C02.seq
- I264T construct/18103100148.KL52539-1.CMV-F_C03.ab1
- I264T construct/18103100148.KL52539-1.CMV-F_C03.seq
- S186G construct/
- S186G construct/18103100150.KL52540-1.PCDNA-SEQR_C05.ab1
- S186G construct/18103100150.KL52540-1.PCDNA-SEQR_C05.seq
- S186G construct/18103100151.KL52540-1.KL52537-W1F_C06.ab1
- S186G construct/18103100151.KL52540-1.KL52537-W1F_C06.seq
- S186G construct/18103100152.KL52540-1.CMV-F_C07.ab1
- S186G construct/18103100152.KL52540-1.CMV-F_C07.seq
- Y95C construct/
- Y95C construct/18103100138.KL52537-1.CMV-F_H05.ab1
- Y95C construct/18103100138.KL52537-1.CMV-F_H05.seq
- Y95C construct/18103100139.KL52537-1.KL52537-W1F_H06.ab1
- Y95C construct/18103100139.KL52537-1.KL52537-W1F_H06.seq
- Y95C construct/18103100140.KL52537-1.PCDNA-SEQR_H07.ab1
- Y95C construct/18103100140.KL52537-1.PCDNA-SEQR_H07.seq
- wild-type construct/
- wild-type construct/17062000515.KL25365-1.CMV-F_C03.ab1
- wild-type construct/17062000515.KL25365-1.CMV-F_C03.seq
- wild-type construct/17062000516.KL25365-1.PCDNA-SEQR_C04.ab1
- wild-type construct/17062000516.KL25365-1.PCDNA-SEQR_C04.seq
- wild-type construct/17062000517.KL25365-1.KL25365-W1F_C05.ab1
- wild-type construct/17062000517.KL25365-1.KL25365-W1F_C05.seq
