# Supplementary material for: Genetics and Clinical Characteristics of PPARγ Variant-Induced Diabetes in a Chinese Han Population
Source: Front Endocrinol (Lausanne). 2021 Oct 26;12:677130. doi: 10.3389/fendo.2021.677130 (PMC8576343; doi:10.3389/fendo.2021.677130)
Supplement: Supplementary file 1 [file DataSheet_1.zip › S186G construct/18103100150.KL52540-1.PCDNA-SEQR_C05.seq]

GGGGGAGGGGCAAACAACAGATGGCTGGCAACTAGAAGGCACAGTCGAGGCTGATCAGCGGTTTAACTATCTAGATTTGTCGTCATCATCCTTATAGTCCTTATCATCGTCGTCTTTGTAATCCTTGTCATCGTCATCCTTGTAGTCACTTAAGCTTGGTACCGAGTACAAGTCCTTGTAGATCTCCTGCAGGAGCGGGTGAAGACTCATGTCTGTCTCCGTCTTCTTGATCACCTGCAGTAGCTGCACGTGTTCCGTGACAATCTGTCTGAGGTCTGTCATTTTCTGGAGCAGCTTGGCAAACAGCTGTGAGGACTCAGGGTGGTTCAGCTTCAGCTGGAGCTCCAGGGCTTGTAGCAGGTTGTCTTGAATGTCTTCAATGGGCTTCACATTCAGCAAACCTGGGCGGTCTCCACTGAGAATAATGACAGCAATAAATATTGCCAAGTCGCTGTCATCTAATTCCAGTGCATTGAACTTCACAGCAAACTCAAACTTGGGCTCCATAAAGTCACCAAAAGGCTTTCGCAGGCTCTTTAGAAACTCCCTTGTCATGAAGCCTTGGCCCTCGGATATGAGAACCCCATCTTTATTCATCAAGGAGGCCAGCATTGTGTAAATGATCTCGTGGACTCCATATTTGAGGAGAGTTACTTGGTCGTTCAAGTCAAGATTTACAAAACCAGGAATGCTTTTGGCATACTCTGTGATCTCCTGCACAGCCTCCACGGAGCGAAACTGGCAGCCCTGAAAGATGCGGATGGCCACCTCTTTGCTCTGCTCCTGCAGGGGGGTGATGTGTTTGAACTTGATTTTATCTTCTCCCATCATTAAGGAATTCATGTCATAGATAACGAATGGTGATTTGTCTGTTGTCTTTCCTGTCAAGATCGCCCTCGCCTTTGCTTTGGTCAGCGGGACGACTTTATGTATGAGTCATACAAATGTTTGCCAGGGCCCGGAGTCAGCGACTCTGATCA
