# Supplementary material for: Genetics and Clinical Characteristics of PPARγ Variant-Induced Diabetes in a Chinese Han Population
Source: Front Endocrinol (Lausanne). 2021 Oct 26;12:677130. doi: 10.3389/fendo.2021.677130 (PMC8576343; doi:10.3389/fendo.2021.677130)
Supplement: Supplementary file 3 [file Table_6.xlsx]

## Sheet: Sheet1
ESM Table 6. A summary of phenotypic data for patients with PPARG2 rare mutations from the literature
Reference No.	1	2									3				4，5					6	7	8		9				10	11		12			13	14			15					16				17	18	19
Mutation	R425C	C142R	C159Y		C190W			D340K fsTer4	R385Ter		R165T		L339Ter		P495L				V318M	E157D	E352Q	Y355Ter		F388L				E138VfsTer?	D424N		C190S			R194W	Y151C			K347T					H477L				G161V	E138VfsTer?	L451P
																																																R164W
Patientsa	Index	Index	Index (+ father)	sister	Index	mother	grand-father	Index	Index	mother	Index	daughter	Index	son	Index	son	grand-daughter	grand-son	Index	15 patients	Index	Index	daughter	Index	daughter	father	brother	Index	Index	mother	Index	sister	father	Index	Index	sister	son	Index	daughter	son	brother	nephew	Index	Sister	Sister	Father	Index	Index	Index
																				1 family															(+ nephew)
Gender	F	F	F	F	F	F	M	F	F	F	F	F	F	M	F	M	F	M	F	7F, 8M	F	F	F	F	F	M	M	F	F	F	F	F	M	F	F	F	M	F	F	M	M	M	F	F	F	M	F	F	F
Age, yr	64	41	42	nd	31	nd	nd	13	35	57	44	22	70	40	56	31	9	3	21	45(32-55)	23	45	12	46	22	71	39	37	14	36	26	36	60	31	61	50	39	61	40	38	54	29	26	30	28	56	60	30	35
Body mass index (kg/m²)	22.3	30	24.2	nd	30.5	nd	nd	25.9	29.3	nd	23.8	26.5	23.9	28.6	24.9	25.9	height 123cm, weight 25.2 kg	nd	25.6	F 26.9 (±3)	25	30	height 153 cm weight 45.4kg	nd	nd	nd	nd	33	28.7	29.7	29.8	28.3	29.8	25	22	nd	nd	25.6	25.7	25.1	33	27.5	23.6	19.9	23.7	22.1	27	21.2	32
																				M 28.5 (±3.1)
Waist，cm	Nd	Nd	Nd	Nd	Nd	Nd	Nd	Nd	Nd	Nd	Nd	Nd	Nd	Nd	Nd	Nd	Nd	Nd	Nd	Nd	Nd	90	Nd	Nd	Nd	Nd	Nd	109	Nd	Nd	Nd	Nd	Nd	Nd	Nd	Nd	Nd	Nd	Nd	Nd	Nd	Nd	Nd	Nd	Nd	Nd	Nd	89	Nd
Hip，cm	Nd	Nd	Nd	Nd	Nd	Nd	Nd	Nd	Nd	Nd	Nd	Nd	Nd	Nd	Nd	Nd	Nd	Nd	Nd	Nd	Nd	Nd	Nd	Nd	Nd	Nd	Nd	Nd	Nd	Nd	Nd	Nd	Nd	Nd	Nd	Nd	Nd	Nd	Nd	Nd	Nd	Nd	Nd	Nd	Nd	Nd	Nd	Nd	Nd
WHR	Nd	Nd	Nd	Nd	Nd	Nd	Nd	Nd	Nd	Nd	Nd	Nd	Nd	Nd	0.92	0.97	Nd	Nd	0.99	Nd	Nd	Nd	Nd	Nd	Nd	Nd	Nd	Nd	Nd	Nd	Nd	Nd	Nd	Nd	0.95	Nd	Nd	Nd	Nd	Nd	Nd	Nd	Nd	Nd	Nd	Nd	Nd	Nd	Nd
Age, yr at manifestation	32	34	35	Nd	19	Nd	Nd	8	26	Nd	Nd	Nd	Nd	Nd	20	27	Nd	Nd	15	nd	nd	ado	5	ado	ado	nd	nd	17	14	Nd	16	Nd	Nd	15	Nd	Nd	Nd	Nd	Nd	Nd	Nd	Nd	16	13	13	Nd	Nd	infant	35
Phenotype at first visit	Diabetes and hypertriglyceridemia	Lipodystrophy	Lipodystrophy	Nd	Lipodystrophy	Nd	Nd	Lipodystrophy and diabetes	hypertension and diabetes	Nd	Nd	Nd	Nd	Nd	Infertility	Hypertension	Nd	Nd	Amenorrhoea	Nd	Diabetes	Hypertriglyceridemia and relapsing pancreatitis	Dyslipidemia	Lipodystrophy	Lipodystrophy	Nd	Nd	Diabetes	Hypertriglyceridaemia	Nd	Diabetes	Nd	Nd	Diabetes and insulin resistance	Nd	Nd	Nd	Nd	Nd	Nd	Nd	Nd	lipodystrophy	lipodystrophy	lipodystrophy	Nd	Nd	lipodystrophy	Lipodystrophy
Clinical lipoatrophy	Limbs, face	Gluteal region, peripheral limbs	Gluteal region, peripheral limbs	Nd	Gluteal region, peripheral limbs	Nd	Nd	Gluteal region, peripheral limbs	Gluteal region, peripheral limbs	Nd	Limbs	Limbs	Limbs	Limbs	Gluteal region, limbs	Gluteal region, limbs	Nd	Nd	Gluteal region, limbs	Limbs	Legs	Gluteal region, limbs	No	Gluteal region, distal limbs	Gluteal region, distal limbs	Gluteal region, distal limbs	Distal limbs	Gluteal region, distal limbs	Legs	Limbs	Limbs	Limbs	Limbs (moderate)	Gluteal region, limbs	Limbs	Nd	Nd	Limbs	Limbs	Limbs	Limbs	Limbs	Limbs	Nd	Nd	Nd	Limbs,gluteal	Limbs,buttock,back,abnomal,face	Limbs
Adipose tissue accumulation	trunk	nd	nd	nd	nd	nd	nd	nd	nd	nd	no	face neck	No	face neck	nd	nd	nd	nd	nd	trunk, back	nd	no	no	face, neck, suprascapular, abdomen	face, neck, suprascapular, abdomen	face, neck, suprascapular, abdomen	face, neck, suprascapular, abdomen	dorsal,parascapular,abdominal, visceral	face, chin, trunk, abdomen	face, chin, trunk, abdomen	face, chin, trunk	face, chin	no	face, neck, trunk, abdomen	face, neck, trunk, abdomen	nd	face, neck, abdomen	face	face	No	Face	No	Nd	Nd	Nd	Nd	abdominal，face	nd	Central
Diabetes mellitus (age at diagnosis, yr)	yes (32)	yes (41)	yes (42)	no	no(IGT 29)	yes	yes	yes (8)	yes (26)	yes (40 - 50)	yes	yes	No	yes	yes (26)	yes (28)	no	no	yes (17)	8/15	yes (13)	yes (33)	no	yes （38）	no	yes (53)	no	yes (17)	no	no	yes (16)	yes (29)	yes (42)	yes (15)	yes (49)	no	no	Yes(36)	Yes(35)	No	Yes(22)	Yes(21)	Yes（22）	No	IGT	Yes（53）	Yes(45)	Yes	Yes(25)
Diabetic complications	Nd	Nd	Nd	NA	NA	Nd	Nd	Nd	Nd	Nd	Nd	Nd	NA	Nd	Nephropathy	Nd	NA	NA	Nd	Nd	No	Nd	NA	Nd	NA	Nd	NA	peripheral neuropathy	NA	NA	Nd	Nd	Nd	Nd	Nd	NA	NA	polyneuropathy and nephropathy	Nd	NA	Nd	Nd	Nd	NA	NA	DN	No	End-stage renal disease	Nd
Insulin (daily dose)	yes	no	no	NA	NA	Nd	Nd	yes	yes	nd	yes	yes	NA	yes	yes(280)	no	NA	NA	no	6/8	no(200U per day during pregnancy)	yes(>2U/kg)	NA	no	NA	no	NA	yes(100)	NA	NA	no	no	yes(50-80)	yes(>300)	yes(142)	NA	NA	Yes(250-300)	No	NA	Yes(220)	Yes(high dose)	Yes(22)	NA	No	No	Yes(160)	Yes(100-300)	Yes(150)
Oral antidiabetic medications	no	no	no	NA	NA	Nd	Nd	Metformin, pioglizazone	Metformin	nd	Pioglitazone,metformin	Pioglitazone,metformin	NA	then pioglitazone,metformin,repaglinide	Metformin	Metformin，gliclazide acarbose	NA	NA	Metformin，gliclazide	nd	Metformin,sulphonylurea	Metformin	NA	Metformin,rosiglitazone	NA	Metformin	NA	Metformin	NA	NA	Pioglitazone	Pioglitazone	no	no	no	NA	NA	No	metformin,repaglinide,sitagliptin	NA	Metformin	No	Metformin,pioglitazone	NA	Metformin,pioglitazone	Metformin,pioglitazone,sitagliptin	Metformin	nd	Metformin
Antidiabetes therapy response	Nd	Nd	Nd	NA	NA	Nd	Nd	Nd	Nd	Nd	improved glucose control	improved glucose control	NA	improved glucose control	Nd	Glucose but not Tg improved after rosiglitazone 6 months	NA	NA	Not significantly changes after rosiglitazone 6 months	Nd	Nd	Good glycemic and triglycerides control after pioglitazone 5 months	NA	Good glycemic control	NA	Nd	NA	Nd	NA	NA	Good glycemic control	Good glycemic control	Poor glycemic control	Nd	Nd	NA	NA	Nd	Nd	NA	Nd	Nd	improved glycemic control but not lipid levels	NA	Nd	Nd	Nd	Nd	Nd
Arterial hypertension	borderline	yes	yes	nd	yes	yes	nd	nd	yes	yes	yes	yes	Yes	yes	yes	yes	no	no	yes	11/15	no	no	nd	yes	no	yes	no	yes	yes	yes	yes	yes	yes	no	yes	yes	Yes	Yes	Yes	Yes	Yes	Yes	No	No	No	Yes	Yes	No	Yes
Cardiovascular disease	nd	yes	yes (44)	nd	nd	yes（52）	yes	nd	nd	yes	no	no	No	no	nd	nd	nd	nd	nd	nd	nd	nd	nd	nd	nd	yes (56)	nd	nd	nd	nd	nd	nd	yes (45)	nd	yes (60)	nd	nd	Yes	Nd	Nd	Nd	Nd	No	NO	No	Yes	No	No	No
Symptoms of PCOS	no	yes	yes	nd	yes	nd	N/A	nd	yes	nd	nd	nd	NA	N/A	yes	N/A	N/A	N/A	yes	2/7	nd	no	nd	yes	no	N/A	N/A	nd	yes	nd	no	no	N/A	yes	no	nd	N/A	No	No	NA	NA	NA	Yes	No	Yes	NA	Nd	nd	No
Hirsutism	yes	nd	nd	nd	nd	nd	N/A	nd	nd	nd	nd	nd	NA	N/A	yes	N/A	nd	N/A	yes	5/7	yes	nd	nd	no	no	N/A	N/A	nd	nd	nd	yes	yes	N/A	yes	no	nd	N/A	Nd	Nd	Nd	Nd	Nd	nd	nd	nd	nd	No	nd	Nd
Acanthosis nigricans	no	no	no	nd	yes	nd	nd	yes	yes	nd	no	yes	No	no	yes	yes	nd	nd	yes	5/15	Yes	no	no	no	no	no	no	nd	yes	yes	yes	no	nd	yes	no	nd	nd	Nd	Nd	Nd	Nd	Nd	Yes	No	Yes	Yes	No	Yes	Yes
Pancreatitis(episodes)	nd	nd	nd	nd	nd	nd	nd	nd	yes	nd	nd	nd	nd	nd	nd	nd	nd	nd	nd	7/15	nd	yes	no	nd	nd	nd	nd	nd	nd	yes	yes	nd	nd	yes(2)	yes	nd	nd	Yes(2)	No	No	Yes(8)	Yes(1)	nd	nd	nd	nd	Yes(1)	Yes(13)	Yes
Hepatic steatosis	nd	yes	yes	nd	yes	nd	nd	yes	yes	nd	yes	yes	Yes	yes	yes	yes	nd	nd	yes	9/9i	yes	yes	nd	no	nd	no	nd	nd	yes	nd	yes	yes	yes	nd	nd	nd	nd	Yes	Yes	Nd	Yes	No	Yes	Yes	Yes	Yes	Yes	Yes	Nd
Tumors	Nd	Nd	Nd	Nd	Nd	Nd	Nd	Nd	Nd	Nd	Nd	Nd	Nd	colon polyps	hepatoma	No	No	No	No	Nd	Nd	Nd	Nd	Nd	Nd	Nd	Nd	Nd	Nd	Nd	Nd	Nd	Nd	Nd	Nd	Nd	Nd	Nd	Nd	Nd	Nd	Nd	Nd	Nd	Nd	Nd	Nd	Nd	Nd
fat(%):whole body/trunk/upper/lowerlimbs	10/nd/nd/nd	26/30/nd/20	23/27/nd/17	Nd	Nd	Nd	Nd	26/31/nd/21	21/28/nd/11	Nd	33/38/22/17	37/45/23/25	Nd	23/29/13/17	18/nd/nd/nd	11/nd/nd/nd	15/nd/nd/nd	Nd	26/nd/nd/nd	Nd	Nd	20/nd/nd/14	Nd	Nd	Nd	Nd	Nd	Nd	Nd	Nd	22/30/nd/15	31/38/nd/24	27/34/nd/21	Nd	Nd	Nd	Nd	Nd	Nd	Nd	Nd	Nd	Nd	Nd	Nd	Nd	nd/24/nd/17	Nd	Nd
HDL cholesterol (mmol/l)	0.8	0.5	0.9	1	0.7	nd	nd	0.7	0.6	0.6	0.6	0.8	0.8	0.6	1.2	0.7	0.8	1	0.7	F 0.5(± 0.25)	nd	nd	0.9	0.9	1.1	0.7	0.9	1.1	0.6	0.6	0.6	0.7	0.7	1.3	0.7	nd	nd	1.3	0.7	0.7	0.6	0.7	1.16	1.31	1.29	0.95	0.24	0.85	0.76
																				M 0.6 (±0.18)
Triglycerides (mmol/l)	5.7	8.9	4.5	8.6	5	26	nd	8.3	34.8	4.9	3.1	6.6	2.7	8.3	2.1	5.5	0.7	0.6	4	5.46(2.0-22.6)	2.55	66.4	1.8	2.7	3.7	2.2	2.6	1.7	28.9	8.4	11.8	3.4	5.8	35	36.7	elevated	elevated	56	5.4	3	16.7	4.3	2.02	2.35	2.38	2.02	68.84	6.12	6.52
LDL cholesterol (mmol/l)	Nd	Nd	Nd	Nd	Nd	Nd	Nd	Nd	Nd	Nd	2.2	3.3	2.3	2.2	3.6	1.4	nd	nd	nd	1.87(0.7-2.3)	nd	nd	3.5	nd	nd	nd	nd	2.5	nd	nd	nd	nd	nd	nd	nd	nd	nd	Nd	Nd	Nd	Nd	Nd	2.94	3.23	1.86	2.51	nd	Nd	Nd
Total cholesterol (mmol/l)	Nd	Nd	Nd	Nd	Nd	Nd	Nd	Nd	Nd	Nd	4.3	5.9	4	4.7	4.7	4.4	4.1	4.8	3.9	Nd	nd	14.7	5.3	nd	nd	nd	nd	4.3	9.7	4	6.7	4.3	3.8	9.4	3.2	nd	nd	15.9	Normal range	5.7	8.4	5.2	5.04	5.53	4.24	4.39	16.16	4.22	3.11
HbA1c,%	Nd	Nd	Nd	Nd	Nd	Nd	Nd	Nd	Nd	Nd	7.2	8.2	5.5	8.2	Nd	8.7	Nd	Nd	7.3	6.6(5.7-8.1)	8	12.1	nd	Nd	Nd	Nd	Nd	Nd	5.2	5.4	5.2	5.1	11.3	8.2	Nd	Nd	Nd	8.1	6.5	Nd	6.5	5.8	5.7	Nd	6	8.3	8.2	6.3	8.8
Fasting glucose, mmol/l	12.5	Nd	Nd	Nd	Nd	Nd	Nd	Nd	Nd	Nd	7.9	7.7	4.8	7.3	6.2	10.4	4.9	5.6	4.6	5.9(5.3-10.6)	5.49	14.4	5	Nd	Nd	Nd	Nd	Nd	4.4	4.4	Nd	Nd	Nd	8.8	Nd	5.1	4.9	Nd	Nd	Nd	Nd	Nd	4.11	5.05	6.27	8.6	nd	17.6	Nd
PPG，mmol/l	Nd	Nd	Nd	Nd	Nd	Nd	Nd	Nd	Nd	Nd	Nd	Nd	Nd	Nd	Nd	Nd	Nd	Nd	Nd	Nd	6.92	Nd	Nd	Nd	Nd	Nd	Nd	Nd	Nd	Nd	Nd	Nd	Nd	Nd	Nd	8.3	Nd	Nd	Nd	Nd	Nd	Nd	Nd	Nd	Nd	Nd	Nd	Nd	Nd
Fasting Serum Insulin,uU/ml	18.1	44.6	25.1	24.2	31.7	nd	nd	68.4	24.5	nd	nd	23	17	14.3	46.8	18.3	17.9	12.2	101.2	27.2(19.7-32.7)	18.6	26.3	18.2	18.1	51.5	29.9	15.9	>1.5-fold ULN	22.3	12.2	Nd	Nd	Nd	154.6	elevated	19.9	13	Nd	Nd	Nd	Nd	Nd	NA(C-P: 5.2ng/ml)	6.69	96.88	27.76	nd	213.1	Nd
Leptin,ng/ml	5.7	Nd	Nd	Nd	Nd	Nd	Nd	Nd	Nd	Nd	Nd	Nd	Nd	Nd	Nd	0.7	Nd	Nd	11.2	F:0.96(0.83-1.21) M:0.98(0.83-1.34)	4.7 (low level)	Nd	Nd	Nd	Nd	Nd	Nd	Nd	Nd	Nd	Nd	Nd	Nd	Nd	6.1	Nd	Nd	Nd	Nd	Nd	Nd	Nd	7.83	NA	6.7	14.88	Nd	0.47(low level)	Nd
Adiponectin,ug/ml	Nd	Nd	Nd	Nd	Nd	Nd	Nd	Nd	Nd	Nd	Nd	Nd	Nd	Nd	Nd	Nd	Nd	Nd	Nd	F:4.25(2.95-8.3) M:7.45(3.48-8.34)	nd	Nd	Nd	Nd	Nd	Nd	Nd	Nd	Nd	Nd	Nd	Nd	Nd	Nd	Nd	Nd	Nd	Nd	Nd	Nd	Nd	Nd	3.93	NA	8.57	8.03	Nd	1.55	Nd
GGT (U/l)	nd	nd	nd	nd	nd	nd	nd	nd	nd	nd	nd	nd	nd	nd	454	68	18	20	147	26-86	nd	nd	nd	nd	nd	nd	nd	nd	150	43	33	20	85	nd	nd	nd	nd	Nd	Nd	Nd	Nd	Nd	18	13	47	129	nd	17	Nd
ALAT (U/l)	nd	nd	nd	nd	nd	nd	nd	nd	nd	nd	nd	nd	nd	nd	70	85	29	33	39	29-42	nd	21	nd	nd	nd	nd	nd	nd	82	19	66	47	52	nd	nd	nd	nd	Normal range	Normal range	Normal range	Normal range	Normal range	29	21	102	118	nd	34	Nd
ASAT (U/l)	nd	nd	nd	nd	nd	nd	nd	nd	nd	nd	nd	nd	nd	nd	nd	nd	nd	nd	nd	23-42	nd	nd	nd	40	26	44	30	nd	nd	nd	nd	nd	nd	nd	nd	nd	nd	elevated	elevated	Normal range	Normal range	Normal range	nd	nd	nd	nd	nd	nd	Nd
RefSeq: NM_015869.4, NP_056953.2
Abbreviations include: ado, adolescence; F, female; M, male; N/A, not applicable; Nd, not determined; PCOS, polycystic ovary syndrome; HbA1c, hemoglobin A1c; LDL-c, low-density lipoprotein cholesterol; HDL-c, high-density lipoprotein cholesterol; PPG, postprandial plasma glucose; GGT, gamma-glutamyl transpeptidase;ALAT,alanine aminotransferase; ASAT, aspartate transaminase.
In case of children/adolescents < 18 years of age, weight (kg) and height (cm) is given instead of BMI. In case of multiple baseline values presented for one patient mean values are given. Amino acid nomenclature refers to PPARG2 isoform.
a. Index indicates proband, patient in ( ) indicates that no phenotypic data are reported; b. This individual had longitudinal measurements obtained over 30 y of follow up. The average values over this period are reported."c" with lipodystrophy, "d" with high fasting insulin level, "e" with high triglycerides, "f" with gestational diabetes. "g" indicates that the mother and aunt both had diabetes…
SI/non-SI conversion calculate: insulin, pmol/L = µU/ml*6.945; HDL-c, mmol/L*38.61 = mg/dl; LDL-c, mmol/L*38.61 = mg/dl; triglycerides, mmol/L*88.50 = mg/d
[truncated: 46 more columns]
